# Supplementary material for: A Cross-Study Transcriptional Analysis of Parkinson's Disease
Source: PLoS One. 2009 Mar 23;4(3):e4955. doi: 10.1371/journal.pone.0004955 (PMC2654916; doi:10.1371/journal.pone.0004955)
Supplement: Table S5 — ‘Neuronal-loss’ associated genes removed by correction paradigm. Identified probes with fold change's for the three brain regions in the Moran study that followed the pattern, LSN>MSN>SFG. (0.05 MB XLS) [file pone.0004955.s005.xls]

## Sheet: Sheet1
Table S5 - “Neuronal-loss” associated genes removed by correction paradigm
Gene Symbol	Gene Name	Lateral SN Moran Fold Change	Medial SN Moran Fold Change	SFG Moran Fold Change
CDC42	cell division cycle 42 (GTP binding protein, 25kDa)	-2.65	-2.07
CHGB	chromogranin B (secretogranin 1)	-3.44	-2.59
CNPY2	canopy 2 homolog (zebrafish)	-1.54	-1.38
DCLK1	doublecortin-like kinase 1	-2.76	-1.87	1.31
DDC	dopa decarboxylase (aromatic L-amino acid decarboxylase)	-5.99	-3.88	-1.12
NRXN3	neurexin 3	-2.64	-2.3
SLC6A3	solute carrier family 6 (neurotransmitter transporter, dopamine), member 3	-7.04	-2.79
VRK1	vaccinia related kinase 1	-1.47	-1.38
ACSL6	acyl-CoA synthetase long-chain family member 6	-1.53	-1.26
ANK1	ankyrin 1, erythrocytic	-2.35	-1.95
B4GALT6	UDP-Gal:betaGlcNAc beta 1,4- galactosyltransferase, polypeptide 6	-2.11	-2.07	-1.77
CCNH	cyclin H	-1.57	-1.39
NGLY1	N-glycanase 1		1.18	1.24
NMT2	N-myristoyltransferase 2	-1.22	-1.16
OPA1	optic atrophy 1 (autosomal dominant)	-2.06	-1.73
ORC5L	origin recognition complex, subunit 5-like (yeast)	-1.53	-1.37
PBX1	pre-B-cell leukemia homeobox 1	-2.52	-1.8
PDXK	pyridoxal (pyridoxine, vitamin B6) kinase	-1.69	-1.21
PSEN2	presenilin 2 (Alzheimer disease 4)	-1.65	-1.41
RAB6B	RAB6B, member RAS oncogene family	-1.88	-1.83
SV2C	synaptic vesicle glycoprotein 2C	-6.85	-4.05
TH	tyrosine hydroxylase	-14.58	-4.9
ABHD2	abhydrolase domain containing 2	-1.38	-1.25
AGK	acylglycerol kinase	-1.81	-1.64
APC	adenomatous polyposis coli	-1.63	-1.14
ARHGEF9	Cdc42 guanine nucleotide exchange factor (GEF) 9	-1.74	-1.39
BAI3	brain-specific angiogenesis inhibitor 3	-2.04	-1.4
BRE	brain and reproductive organ-expressed (TNFRSF1A modulator)	-1.36	-1.21
CDC27	cell division cycle 27 homolog (S. cerevisiae)	-1.62	-1.53
CSNK2A1	casein kinase 2, alpha 1 polypeptide	-1.23		1.16
DDEF2	development and differentiation enhancing factor 2	-1.46	-1.23
DLK1	delta-like 1 homolog (Drosophila)	-4.48	-3.58
FGF13	fibroblast growth factor 13	-9.26	-3.55
GABBR2	gamma-aminobutyric acid (GABA) B receptor, 2	-3.34	-1.94
HLTF	helicase-like transcription factor	-1.51	-1.41
HMGCS1	3-hydroxy-3-methylglutaryl-Coenzyme A synthase 1 (soluble)	-2.31	-1.51
KCNJ6	potassium inwardly-rectifying channel, subfamily J, member 6	-4.02	-2.74
KLC1	kinesin light chain 1		1.4	1.73
LPPR4	plasticity related gene 1	-2.33	-1.62
LRRN3	leucine rich repeat neuronal 3	-2.08	-1.47
PCLO	piccolo (presynaptic cytomatrix protein)	-3	-1.92
PEX19	peroxisomal biogenesis factor 19	-1.39	-1.26
PFTK1	PFTAIRE protein kinase 1	-2.38	-1.83
PGR	progesterone receptor	-1.5	-1.2
PLCB1	phospholipase C, beta 1 (phosphoinositide-specific)	-2	-1.32
PLEKHA5	pleckstrin homology domain containing, family A member 5	-1.9	-1.43
PRKAR2B	protein kinase, cAMP-dependent, regulatory, type II, beta	-3.88	-2.37
RBM9	RNA binding motif protein 9	-2.06	-1.53
RET	ret proto-oncogene	-4.5	-2.76
RFK	riboflavin kinase	-2.2	-1.64
RGS7	regulator of G-protein signaling 7	-2.14	-1.7
SLC18A2	solute carrier family 18 (vesicular monoamine), member 2	-11.4	-4.13
SLITRK5	SLIT and NTRK-like family, member 5	-1.98	-1.59
SRD5A1	steroid-5-alpha-reductase, alpha polypeptide 1 (3-oxo-5 alpha-steroid delta 4-dehydrogenase alpha 1)	-1.45	-1.44
SSSCA1	Sjogren syndrome/scleroderma autoantigen 1	-1.64	-1.48
SUB1	SUB1 homolog (S. cerevisiae)	-2.51	-2.05
SUV420H1	suppressor of variegation 4-20 homolog 1 (Drosophila)		1.25	1.63
SV2B	synaptic vesicle glycoprotein 2B	-2.96	-2.22
SYT1	synaptotagmin I	-5.52	-2.5
TPBG	trophoblast glycoprotein	-5	-2.65
ZBTB20	zinc finger and BTB domain containing 20		1.35	1.74
ZNF160	zinc finger protein 160		1.17	1.51
ZNF226	zinc finger protein 226	-2.4	-1.9
ACP2	acid phosphatase 2, lysosomal	-1.51	-1.3
ACTN4	actinin, alpha 4		1.24	1.49
AFF3	AF4/FMR2 family, member 3	-2.48	-2.21
API5	apoptosis inhibitor 5	-1.22	-1.15
ARMCX5	armadillo repeat containing, X-linked 5	-1.44	-1.42
ATP2B3	ATPase, Ca++ transporting, plasma membrane 3	-1.26	-1.25
BZRAP1	benzodiazapine receptor (peripheral) associated protein 1	-1.5	-1.27
CACNA1G	calcium channel, voltage-dependent, T type, alpha 1G subunit	-1.71	-1.14
CADPS2	Ca2+-dependent activator protein for secretion 2	-3.5	-2.55
CAPRIN1	cell cycle associated protein 1	-1.29	-1.28
CCDC85A	coiled-coil domain containing 85A	-2.36	-1.93	-1.22
CNTN4	contactin 4	-2.57	-1.93
CUX2	cut-like homeobox 2	-2.38	-1.63
DAPK1	death-associated protein kinase 1	-1.72	-1.4	1.22
DENR	density-regulated protein	-2.58	-1.85
DLD	dihydrolipoamide dehydrogenase	-1.86	-1.35
EBF3	early B-cell factor 3	-2.91	-2.31
ELAVL2	ELAV (embryonic lethal, abnormal vision, Drosophila)-like 2 (Hu antigen B)	-3.44	-2.67
ERC2	ELKS/RAB6-interacting/CAST family member 2	-3.85	-2.28
FXYD6	FXYD domain containing ion transport regulator 6	-1.7	-1.36
FYN	FYN oncogene related to SRC, FGR, YES		1.26	1.36
GBE1	glucan (1,4-alpha-), branching enzyme 1 (glycogen branching enzyme, Andersen disease, glycogen storage disease type IV)	-4.67	-2.6
HMGCR	3-hydroxy-3-methylglutaryl-Coenzyme A reductase	-1.95	-1.68
HS2ST1	heparan sulfate 2-O-sulfotransferase 1	-1.58	-1.3
ICMT	isoprenylcysteine carboxyl methyltransferase	-1.47	-1.31
INSM1	insulinoma-associated 1	-2.13	-1.75
ITPR1	inositol 1,4,5-triphosphate receptor, type 1	-3.03	-1.94
KCNB1	potassium voltage-gated channel, Shab-related subfamily, member 1	-1.59	-1.31
KIAA0319	KIAA0319	-1.62	-1.42
KIAA1166	KIAA1166	-1.3	-1.1
KLHL1	kelch-like 1 (Drosophila)	-5.41	-4.24
LRP1B	low density lipoprotein-related protein 1B (deleted in tumors)	-1.45	-1.35
MAPK9	mitogen-activated protein kinase 9	-1.86	-1.26
MCC	mutated in colorectal cancers	-1.73	-1.62
NDFIP1	Nedd4 family interacting protein 1	-1.99	-1.59
NTRK3	neurotrophic tyrosine kinase, receptor, type 3	-1.35	-1.22
NUP93	nucleoporin 93kDa	-1.74	-1.62
NUPR1	nuclear protein 1		1.71	2.43
PCDH8	protocadherin 8	-4.18	-2.57
PECR	peroxisomal trans-2-enoyl-CoA reductase		1.18	1.28
PIP5K1B	phosphatidylinositol-4-phosphate 5-kinase, type I, beta	-3.8	-2.56
PITPNM1	phosphatidylinositol transfer protein, membrane-associated 1	-1.41	-1.25
PKP4	plakophilin 4	-2.6	-1.96
PRR11	proline rich 11		1.41	1.43
PSD3	pleckstrin and Sec7 domain containing 3	-2.53	-2.45
RALYL	RALY RNA binding protein-like	-2.89	-1.83
RIMS3	regulating synaptic membrane exocytosis 3	-2.71	-1.49	-1.31
RRAS2	related RAS viral (r-ras) oncogene homolog 2	-1.62	-1.23
RTF1	Rtf1, Paf1/RNA polymerase II complex component, homolog (S. cerevisiae)	-1.6	-1.5
SCN2A	sodium channel, voltage-gated, type II, alpha subunit	-2.95	-2.51
SLC25A16	solute carrier family 25 (mitochondrial carrier; Graves disease autoantigen), member 16	-1.94	-1.6
SLC30A9	solute carrier family 30 (zinc transporter), member 9	-1.8	-1.41
SLC8A1	solute carrier family 8 (sodium/calcium exchanger), member 1	-2.7	-2.11
SSTR1	somatostatin receptor 1	-3.1	-2.11
STAG2	stromal antigen 2		1.37	1.43
SYT17	synaptotagmin XVII	-1.95	-1.67
TMEM97	transmembrane protein 97	-1.72	-1.43
TOM1L2	target of myb1-like 2 (chicken)	-1.58	-1.32	-1.31
UBE2K	ubiquitin-conjugating enzyme E2K (UBC1 homolog, yeast)	-1.77	-1.57
VAMP4	vesicle-associated membrane protein 4	-1.4	-1.21
AACS	acetoacetyl-CoA synthetase	-1.45	-1.36
AGGF1	angiogenic factor with G patch and FHA domains 1	-1.48	-1.18
AGPS	alkylglycerone phosphate synthase	-1.39	-1.38
AKAP12	A kinase (PRKA) anchor protein (gravin) 12	-2.37	-1.9
APEH	N-acylaminoacyl-peptide hydrolase	-1.6	-1.34
B3GNT2	UDP-GlcNAc:betaGal beta-1,3-N-acetylglucosaminyltransferase 2	-1.65	-1.61
BASP1	brain abundant, membrane attached signal protein 1	-2.48	-1.87
BCAS2	breast carcinoma amplified sequence 2	-1.55	-1.45
BNC2	basonuclin 2	-1.68	-1.12
BRUNOL4	bruno-like 4, RNA binding protein (Drosophila)	-2.44	-2.27
BTBD11	BTB (POZ) domain containing 11	-2.19	-1.9
C12ORF52	chromosome 12 open reading frame 52	-1.32	-1.15
C19ORF12	chromosome 19 open reading frame 12	-1.27	-1.26
C9ORF52	chromosome 9 open reading frame 52	-1.41		1.08
CA13	carbonic anhydrase XIII	-1.45	-1.33
CACNA1B	calcium channel, voltage-dependent, N type, alpha 1B subunit	-1.68	-1.43
CD226	CD226 molecule	-3.25	-2.87
CDH11	cadherin 11, type 2, OB-cadherin (osteoblast)	-1.89	-1.67
CNTNAP1	contactin associated protein 1	-1.74	-1.33
CYB561	cytochrome b-561	-2.09	-1.77
DAAM1	dishevelled associated activator of morphogenesis 1	-1.35	-1.34
DMXL2	Dmx-like 2	-3.06	-2.21
DPP10	dipeptidyl-peptidase 10	-1.86	-1.68
DYNC2H1	dynein, cytoplasmic 2, heavy chain 1	-1.3	-1.12
ELOVL6	ELOVL family member 6, elongation of long chain fatty acids (FEN1/Elo2, SUR4/Elo3-like, yeast)	-1.6	-1.41
FAM3C	family with sequence similarity 3, member C	-1.96	-1.66
FARSB	phenylalanyl-tRNA synthetase, beta subunit	-1.63	-1.44
FKBP11	FK506 binding protein 11, 19 kDa	-1.58	-1.29
FRY	furry homolog (Drosophila)	-1.92	-1.67
GABRB3	gamma-aminobutyric acid (GABA) A receptor, beta 3	-1.47	-1.38
GCH1	GTP cyclohydrolase 1 (dopa-responsive dystonia)	-3.79	-2.02
GPC3	glypican 3	-1.24	-1.12
GPLD1	glycosylphosphatidylinositol specific phospholipase D1	-1.29	-1.27
GPR135	G protein-coupled receptor 135	-1.29	-1.26
GSPT2	G1 to S phase transition 2	-1.47	-1.41
HES5	hairy and enhancer of split 5 (Drosophila)	-1.45	-1.18
HISPPD1	histidine acid phosphatase domain containing 1	-1.78	-1.63
HS6ST3	heparan sulfate 6-O-sulfotransferase 3	-1.58	-1.3
JPH4	junctophilin 4	-1.45	-1.36
KIAA0802	KIAA0802	-1.91	-1.41
KIAA1704	KIAA1704	-1.37	-1.32
KIAA1797	KIAA1797	-1.83	-1.54
LDB2	LIM domain binding 2	-1.96	-1.49
LMBR1	limb region 1 homolog (mouse)	-1.28	-1.27
LXN	latexin	-1.48	-1.4
MAN1C1	mannosidase, alpha, class 1C, member 1	-1.84	-1.39
MAP3K7IP3	mitogen-activated protein kinase kinase kinase 7 interacting protein 3	-1.68	-1.54
MLF1IP	MLF1 interacting protein	-1.17	-1.11
MN1	meningioma (disrupted in balanced translocation) 1	-1.57	-1.3
MX1	myxovirus (influenza virus) resistance 1, interferon-inducible protein p78 (mouse)	-1.82	-1.63
MYO5A	myosin VA (heavy chain 12, myoxin)	-2.01	-1.27
MYRIP	myosin VIIA and Rab interacting protein	-2.11	-1.74
NETO2	neuropilin (NRP) and tolloid (TLL)-like 2	-1.55	-1.5
NPNT	nephronectin	-2.64	-2.2
NPTN	neuroplastin	-2.31		1.35
PDE1A	phosphodiesterase 1A, calmodulin-dependent	-1.53	-1.42
PGM2L1	phosphoglucomutase 2-like 1	-4.12	-2.62
PNKP	polynucleotide kinase 3'-phosphatase	-1.38	-1.23
POLR2J2	DNA directed RNA polymerase II polypeptide J-related	-1.45	-1.24
PPFIA2	protein tyrosine phosphatase, receptor type, f polypeptide (PTPRF), interacting protein (liprin), alpha 2	-1.78	-1.46
PTCD3	Pentatricopeptide repeat domain 3	-1.21	-1.14
RAB27B	RAB27B, member RAS oncogene family	-2.4	-2.34
RCAN3	RCAN family member 3	-1.57	-1.49
RHOJ	ras homolog gene family, member J		1.16	1.47
RICTOR	rapamycin-insensitive companion of mTOR		1.17	1.41
RIMBP2	RIMS binding protein 2	-2.44	-1.85
RIMS1	regulating synaptic membrane exocytosis 1	-2.19	-2
RNF10	ring finger protein 10	-1.33	-1.28
RNPC3	RNA-binding region (RNP1, RRM) containing 3		1.22	1.44
RP5-1022P6.2	hypothetical protein KIAA1434	-1.32	-1.25
RPS17 (includes EG:6218)	ribosomal protein S17		1.18	1.35
SC4MOL	sterol-C4-methyl oxidase-like	-2.03	-1.57
SDK2	sidekick homolog 2 (chicken)	-1.29	-1.11
SGIP1	SH3-domain GRB2-like (endophilin) interacting protein 1	-1.64	-1.38
SLC9A6	solute carrier family 9 (sodium/hydrogen exchanger), member 6	-1.81	-1.49
SNIP	SNAP25-interacting protein	-1.59	-1.39
SOX6	SRY (sex determining region Y)-box 6		1.24	1.3
STARD4	StAR-related lipid transfer (START) domain containing 4	-1.51	-1.38
SYNGR3	synaptogyrin 3	-4.08	-2.16
TOX2	TOX high mobility group box family member 2	-2.44	-2.2
UBE2J1	ubiquitin-conjugating enzyme E2, J1 (UBC6 homolog, yeast)	-1.83	-1.4
UQCC	ubiquinol-cytochrome c reductase complex chaperone, CBP3 homolog (yeast)	-1.52	-1.3
VPS33B	vacuolar protein sorting 33 homolog B (yeast)	-1.28	-1.21
WIPF3	WAS/WASL interacting protein family, member 3	-1.92	-1.58
XKR4	XK, Kell blood group complex subunit-related family, member 4	-1.56	-1.39
XPR1	xenotropic and polytropic retrovirus receptor	-1.73	-1.61
