# Supplementary material for: A Cross-Study Transcriptional Analysis of Parkinson's Disease
Source: PLoS One. 2009 Mar 23;4(3):e4955. doi: 10.1371/journal.pone.0004955 (PMC2654916; doi:10.1371/journal.pone.0004955)
Supplement: Table S6 — Identified probes with fold change's for the three brain regions in the Moran study that followed the pattern, LSN>MSN>SFG. Over-represented pathway categories from IPA analysis after neuronal correction of the differentally expressed probes from SN tissue: A- Hauser study; B- Zhang study; C- lateral SN; Moran study; D- medial SN Moran study; E- Lesnick study. (0.04 MB XLS) [file pone.0004955.s006.xls]

## Sheet: Sheet1
Table S6- Over-represented pathway categories from IPA analysis of SN tissues after neuronal loss correction
A- Over-represented pathway categories from IPA analysis after neuronal correction of the differentally expressed probes in the SN of PD patients compared to controls in the Hauser study
IPA Pathway category	P-value	Number of genes differential expressed in PD	Differentially expressed genes
Phenylalanine, Tyrosine and Tryptophan Biosynthesis	0.00724436	2	GOT2,FARSA
T Cell Receptor Signaling	0.0120226	4	FOS,CALM3,VAV3,TRA@
Tight Junction Signaling	0.0138038	5	FOS,PPP2R4,MYL6B,CSTF3,PRKCZ
Huntington's Disease Signaling	0.0144544	6	HSPA1B,HSPA1A,DNAJB1,GNG3,GPAA1,PRKCZ
Ceramide Signaling	0.0354813	3	FOS,PPP2R4,PRKCZ
Phenylalanine Metabolism	0.0380189	2	GOT2,PRDX2
Synaptic Long Term Depression	0.0398107	4	PPP2R4,GNA13,GNAL,PRKCZ
Axonal Guidance Signaling	0.0489779	7	PLXNA3,GLI3,GNA13,GNG3,MYL6B,GNAL,PRKCZ
B- Over-represented pathway categories from IPA analysis after neuronal correction of the differentally expressed probes in the SN of PD patients compared to controls in the Zhang study
IPA Pathway category	P-value	Number of genes differential expressed in PD	Differentially expressed genes
Oxidative Phosphorylation	0.000154882	19	NDUFC1,ATP6V1D,TCIRG1,UQCRB,NDUFB1,SDHC,ATP6V1A,NDUFA1,NDUFA2,ATP5C1,NDUFS1,COX11,ATP5B,NDUFA6,UQCRC2,NDUFA7,ATP5G3,NDUFA8,COX15
PPAR Signaling	0.000223872	14	PPARA,MAP3K14,RELA,PPARD,KRAS,NFKB1,IKBKB,JUN,MAP3K7,NGFR,NCOA1,IL1B,NCOR2,PPARGC1A
IL-10 Signaling	0.00040738	11	RELA,IKBKB,MAP3K14,JUN,BLVRA,MAP3K7,TYK2,IL1B,STAT3,NFKB1,FCGR2B
Ubiquinone Biosynthesis	0.000831764	10	NDUFC1,NDUFS1,NDUFA6,COQ3,NDUFB1,NDUFA1,NDUFA2,NDUFA7,BCKDHB,NDUFA8
Toll-like Receptor Signaling	0.000933254	9	PPARA,RELA,IKBKB,MAP3K14,JUN,MAP3K7,MYD88,NFKB1,IRAK4
14-3-3-mediated Signaling	0.00281838	15	YWHAB,TUBB2A,TYRO3,YWHAZ,TUBA4A,KRAS,PLCL2,DDR1,JUN,FOXO1,ERBB4,MAPK10,MAPK7,RPS6KA1,SNCA
B Cell Receptor Signaling	0.00389045	16	MAP3K14,RELA,MAP3K9,MAP3K11,CDC42,ABL1,KRAS,NFKB1,FCGR2B,IKBKB,JUN,PPP3CB,MAP3K7,VAV3,CD22,MAP3K3
BMP signaling pathway	0.00537032	12	ZNF423,RELA,MAGED1,JUN,MAP3K7,ERBB4,TYRO3,MAPK10,KRAS,MAPK7,NFKB1,DDR1
Mitochondrial Dysfunction	0.00660693	14	HSD17B10,NDUFB1,SDHC,UQCRB,NDUFA2,NDUFS1,COX11,NDUFA6,UQCRC2,MAPK10,SNCA,NDUFA7,NDUFA8,COX15
Lysine Degradation	0.00691831	9	HSD17B10,AASDHPPT,ALDH1A1,PCSK7,DLST,PIPOX,PLOD1,SHMT2,ALDH7A1
IL-6 Signaling	0.00776247	11	RELA,IKBKB,MAP3K14,JUN,MAP3K7,NGFR,MAPK10,IL1B,KRAS,STAT3,NFKB1
Hepatic Cholestasis	0.0104713	14	PPARA,MAP3K14,RELA,MYD88,NFKB1,IKBKB,JUN,SLCO3A1,MAP3K7,NGFR,MAPK10,IL1B,ADCY8,IRAK4
Hepatic Fibrosis / Hepatic Stellate Cell Activation	0.0147911	13	MYH10,RELA,TGFBR1,CXCL1,IGFBP5,NFKB1,FGF1,IGF1,NGFR,IFNA7,MYH9,IL1B,AGTR1
PPARα/RXRα Activation	0.0162181	16	PPARA,MAP3K14,RELA,TGFBR1,GNA11,CD36,KRAS,PLCL2,NFKB1,IKBKB,JUN,MAP3K7,IL1B,NCOR2,ADCY8,PPARGC1A
Citrate Cycle	0.0194984	5	DLST,SDHC,FH,MDH1,ATP5G3
PI3K/AKT Signaling	0.0194984	12	RELA,IKBKB,FOXO1,YWHAB,PPP2R3A (includes EG:5523),FOXO3,PPP2R2B,TYK2,YWHAZ,KRAS,NFKB1,EIF4E
Ceramide Signaling	0.0199526	9	RELA,JUN,CNKSR1,PPP2R3A (includes EG:5523),NGFR,PPP2R2B,KRAS,CERK (includes EG:64781),NFKB1
Glucocorticoid Receptor Signaling	0.0223872	22	MAP3K14,RELA,TGFBR1,TAF5L,CXCL1,KRAS,STAT3,NFKB1,IKBKB,JUN,PPP3CB,MAP3K7,VIPR1,MAPK10,NCOA1,IL1B,GTF2H5,SUMO1,NCOR2,CDKN1C,UBE2I,POLR2K
PXR/RXR Activation	0.0281838	8	PPARA,RELA,ALDH1A1,FOXO1,CYP3A4,FOXO3,NCOA1,PPARGC1A
Synaptic Long Term Depression	0.0295121	13	GNA11,YWHAZ,C7ORF16,KRAS,GNA14,LAMB2,IGF1,PPP2R3A (includes EG:5523),PPP2R2B,ADCY8,GNAL,GUCY1B3,GRIA3
Ephrin Receptor Signaling	0.0323594	15	MAP3K14,PAK4,CXCR4,EPHB2,GNA11,ABL1,GNB5,KRAS,STAT3,GNG3,GNA14,FGF1,SDC2,EPHA5,GNAL
JAK/Stat Signaling	0.0323594	7	STAT6,PIAS2,CISH,TYK2,KRAS,STAT3,SUMO1
Purine Metabolism	0.0467735	23	PKM2,AK3L2 (includes EG:645619),DLG1,DDX25,ABCA2,NME5,ENTPD1,POLE2,ATP5S,BCKDHB,ATP5C1,PSMC1,PRPS1,ATP5B,MYO9B,HPRT1,MGC13098,MYH9,ADCY8,PSMC2,GUCY1B3,ATP5G3,POLR2K
Pentose Phosphate Pathway	0.047863	5	RBKS,PRPS1,ALDOB,PFKM,BCKDHB
C- Over-represented pathway categories from IPA analysis after neuronal correction of the differentally expressed probes in the lateral SN of PD patients compared to controls in the Moran study
IPA Pathway category	P-value	Number of genes differential expressed in PD	Differentially expressed genes
Valine, Leucine and Isoleucine Biosynthesis	0.00239883	5	BCAT1,RAB3GAP2,VARS,IARS (includes EG:3376),PDHB
Inositol Phosphate Metabolism	0.00295121	19	AKT2,PAK2,SGK1,CDK6,PIP5K1B,PIK3R3,PAK1,CDK8,IHPK3,PI4K2A,SYNJ1,ITPKB,PAK3,PIP5K1C,GRK6,PAK7,EIF2AK2,PIP4K2A,DYRK1A
Axonal Guidance Signaling	0.00446684	40	PLXNA3,SLIT1,NFATC3,ARHGEF7,UNC5B,KRAS,PLXNA2,GNG7,GNB1,PAK1,NFAT5,PPP3CB,PLXNA1,SDC2,SOS1,RASSF5,SEMA4A,ROBO2,GNB1L,RASA1,SEMA3F,EPHA7,AKT2,PAK2,SHANK2,EPHA1,L1CAM,GIT1,MYL9 (includes EG:10398),PIK3R3,GNAS,SRGAP3,RRAS2,PAK3,MAG (includes EG:4099),SEMA6D,GNAO1,PAK7,BMP7,GNG2
SAPK/JNK Signaling	0.00512861	14	MAP2K7,NFATC3,MAP3K1,KRAS,MAPK8IP3,GNG7,ATF2,PIK3R3,GNB1,RRAS2,SOS1,GNG2,MAP3K3,TRA@
Ceramide Signaling	0.01	12	PIK3R3,AKT2,RRAS2,SPHK2,PPP2R5C,PPP2R2B,MAP3K1,KRAS,DIABLO,ENPP7,SMPD3,PPP2R1B
Cardiac β-adrenergic Signaling	0.0123027	16	AKAP12,ADCY9,PLN,CACNA1D,PPP2R5C,AKAP7,PDE4D,GNG7,PDE1C,GNB1,GNAS,PPP2R2B,AKAP10 (includes EG:11216),GNG2,GNB1L,PPP2R1B
Nicotinate and Nicotinamide Metabolism	0.0138038	13	AKT2,PAK2,SGK1,CDK6,NT5C2,PAK1,CDK8,NNT,PAK3,GRK6,PAK7,EIF2AK2,DYRK1A
Glutamate Receptor Signaling	0.0177828	9	GNB1,SLC1A4,GLS,GRIK3,GRIA2,GNG2,HOMER1,GNG7,GRIA3
Huntington's Disease Signaling	0.0223872	24	AKT2,POLR2F,MAP2K7,HDAC2,SGK1,HSPA1A,GLS,HSPA6,TBP,HIP1,HSPA2,GNG7,CDK5R1,ATF2,PIK3R3,GNB1,DNAJC5,HSPA1L,SOS1,IGF1R,GNG2,GNB1L,RASA1,SNCA
PTEN Signaling	0.0269153	12	PIK3R3,AKT2,MAGI1,RRAS2,FOXO1,FOXO3,SOS1,KRAS,INSR,CNKSR3,FOXG1,FASLG
Fatty Acid Biosynthesis	0.0323594	3	OLAH,ACSL3,BTD
Actin Cytoskeleton Signaling	0.0346737	22	PAK2,ARHGEF7,FGF14,RDX,KRAS,PIP5K1B,GSN,IQGAP1 (includes EG:8826),GIT1,APC,PIK3R3,MYL9 (includes EG:10398),PAK1,RRAS2,PAK3,PIP5K1C,EZR,SOS1,PAK7,LBP,WASF2,PIP4K2A
Regulation of Actin-based Motility by Rho	0.0363078	11	PAK1,PAK2,RHOQ,PAK3,PIP5K1C,RHOT1,ARHGDIA,PAK7,PIP5K1B,GSN,PIP4K2A
Ephrin Receptor Signaling	0.0389045	19	EPHA7,AKT2,PAK2,EPHA1,KRAS,GNG7,ATF2,GNB1,GNAS,PAK1,RRAS2,PAK3,SDC2,SOS1,GNAO1,PAK7,GNG2,GNB1L,RASA1
Dopamine Receptor Signaling	0.0467735	10	ADCY9,PPP2R5C,DDC,COMT,PPP2R2B,DRD2,PPP2R1B,MAOA,CALY,SLC6A3
D-glutamine and D-glutamate Metabolism	0.0467735	2	GLS,GLUD1
D- Over-represented pathway categories from IPA analysis after neuronal correction of the differentally expressed probes in the medial SN of PD patients compared to controls in the Moran study
IPA Pathway category	P-value	Number of genes differential expressed in PD	Differentially expressed genes
VEGF Signaling	0.00162181	15	AKT2,PIK3R1,EIF1,EIF2B3,BCL2,ROCK1,RRAS2,FOXO1,PIK3C3,SOS1,MRAS,AKT3,PIK3CB,ACTN4,ACTC1
GM-CSF Signaling	0.00162181	12	AKT2,RRAS2,PIK3C3,PIK3R1,GNB2L1,SOS1,MRAS,LYN,AKT3,PIK3CB,STAT3,CAMK2B
Huntington's Disease Signaling	0.00190546	29	POLR2F,VTI1A,REST,PIK3R1,GNB2L1,GNA11,VTI1B,CPLX2,PIK3C3,HDAC7,SOS1,VAMP3,IGF1R,AKT3,POLR2H,ATF4,NCOR1,AKT2,HDAC4,CLTC,CREBBP,HDAC1,MAPK8,CAPN10,HIP1,ITPR1,PLCB3,STX16,PIK3CB
Ephrin Receptor Signaling	0.0025704	24	AKT2,GRIN2A,ARPC1B,CFL1,PAK6,AXIN1,EPHB2,PDGFA,CXCR4,GNA11,GNB2L1,STAT3,ROCK1,PAK1,RRAS2,SORBS1,SOS1,GNAO1,MRAS,EPHA5,ATF4,AKT3,DOK1,GNAL
JAK/Stat Signaling	0.00446684	11	AKT2,PIAS2,PIAS4,RRAS2,PIK3C3,PIK3R1,SOS1,MRAS,AKT3,PIK3CB,STAT3
Glucocorticoid Receptor Signaling	0.00549541	31	TAF4B,POLR2F,GTF2F2,PIK3R1,PBX1,SMARCD2,CD163,BCL2,TSC22D3,NFKBIA,PIK3C3,SOS1,MRAS,POLR2H,AKT3,NCOR1,CDKN1C,FKBP5,MAP3K7IP1,AKT2,SRA1,CREBBP,MAPK8,PCK1,STAT3,NCOA3,PCAF,RRAS2,TGFB3,PIK3CB,UBE2I
PDGF Signaling	0.00562341	12	MYC,RRAS2,PDGFA,PIK3C3,PIK3R1,SOS1,MAPK8,MRAS,INPPL1,PIK3CB,STAT3,INPP5D
Fc Epsilon RI Signaling	0.00616595	15	VAV2,AKT2,PLA2G12A,PIK3R1,MAPK8,INPPL1,INPP5D,RRAS2,PIK3C3,SOS1,LOC100137047-PLA2G4B,LYN,MRAS,AKT3,PIK3CB
p53 Signaling	0.0074131	14	AKT2,GADD45G,PIK3R1,RRM2B,MAPK8,TP53BP2,BCL2,PCAF,STAG1,PIK3C3,AKT3,PIK3CB,LRDD,ATR
PTEN Signaling	0.0074131	14	AKT2,PIK3R1,INPPL1,INPP5D,BCL2,RRAS2,MAGI1,FOXO1,SOS1,MRAS,AKT3,PIK3CB,INSR,MAGI-3
B Cell Receptor Signaling	0.00758578	20	VAV2,MAP3K9,AKT2,PIK3R1,MAPK8,INPPL1,BCL6,INPP5D,RRAS2,NFKBIA,DAPP1,PIK3C3,SOS1,MRAS,LYN,CD22,ATF4,AKT3,PIK3CB,CAMK2B
Neurotrophin/TRK Signaling	0.00851138	11	RRAS2,NTF4,NTRK3,SPRY2,PIK3C3,PIK3R1,SOS1,MAPK8,MRAS,ATF4,PIK3CB
IL-2 Signaling	0.0134896	9	AKT2,RRAS2,PIK3C3,PIK3R1,SOS1,MAPK8,MRAS,AKT3,PIK3CB
Insulin Receptor Signaling	0.0138038	17	PPP1CC,PPP1R14C,AKT2,PIK3R1,MAPK8,EIF2B3,INPPL1,INPP5D,GRB10,RRAS2,FOXO1,PIK3C3,SOS1,MRAS,AKT3,PIK3CB,INSR
Estrogen Receptor Signaling	0.0177828	15	TAF4B,POLR2F,SRA1,GTF2F2,CREBBP,HNRPD,PCK1,NCOA3,SPEN,PCAF,RRAS2,CTBP2,SOS1,MRAS,POLR2H
PPAR Signaling	0.0190546	13	SRA1,PDGFA,CREBBP,AIP,NR2F1,NFKBIA,RRAS2,SOS1,MRAS,NCOR1,INSR,RXRA,MAP3K7IP1
FGF Signaling	0.0199526	12	AKT2,FGFR1,PIK3C3,PIK3R1,SOS1,MAPK8,AKT3,ATF4,PIK3CB,ITPR1,STAT3,MAPKAPK2
TR/RXR Activation	0.025704	12	AKT2,ENO1,PIK3C3,PIK3R1,AKT3,THRA,PIK3CB,PCK1,RXRA,DIO2,THRSP,NCOA3
IL-4 Signaling	0.0269153	10	AKT2,RRAS2,PIK3C3,PIK3R1,SOS1,MRAS,AKT3,INPPL1,PIK3CB,INPP5D
Integrin Signaling	0.0269153	23	PPP1CC,AKT2,ARHGAP26,ARPC1B,PAK6,PIK3R1,ARHGEF7,MAPK8,CAPN10,BCAR3,ROCK1,TSPAN3,PAK1,ARF1,RRAS2,RHOT1,PIK3C3,SOS1,MRAS,AKT3,PIK3CB,ACTN4,ACTC1
IGF-1 Signaling	0.0331131	12	AKT2,RRAS2,FOXO1,PIK3C3,PIK3R1,SOS1,IGF1R,MAPK8,MRAS,AKT3,PIK3CB,GRB10
TGF-β Signaling	0.0346737	11	PIAS4,RRAS2,SOS1,CREBBP,TGFB3,MAPK8,MRAS,SMAD5,HNF4A,TGIF1,MAP3K7IP1
SAPK/JNK Signaling	0.0416869	12	DAXX,MAP3K9,TRADD,DUSP8,RRAS2,PIK3C3,PIK3R1,SOS1,MAPK8,MRAS,PIK3CB,MAP3K7IP1
Nicotinate and Nicotinamide Metabolism	0.0446684	12	ENPP3,MAP3K9,PAK1,PRKX,AKT2,DMPK,PRPF4B,MAPK8,QPRT,NMNAT2,NMNAT3 (includes EG:349565),NT5C2
EGF Signaling	0.0457088	7	PIK3C3,PIK3R1,SOS1,MAPK8,PIK3CB,ITPR1,STAT3
E- Over-represented pathway categories from IPA analysis after neuronal correction of the differentally expressed probes in the SN of PD patients compared to controls in the Lesnick study
IPA Pathway category	P-value	Number of genes differential expressed in PD	Differentially expressed genes
PXR/RXR Activation	0.000123027	15	PPARA,PRKACB,RELA,SCD,AKT2,CYP2C9,CES2 (includes EG:8824),NR3C1,ABCB9,ALDH1A1,FOXO3,PRKACA,NCOA1,AKT3,INSR
Estrogen Receptor Signaling	0.000794328	18	RAF1,SRA1,POLR2F,CREBBP,NR3C1,G6PC3,SMARCA4,SPEN,PCAF,TAF4,TAF5,NCOA2,CTBP2,SOS1,MRAS,NCOA1,POLR2H,TAF3
Glucocorticoid Receptor Signaling	0.00269153	31	PRKACB,RELA,RAF1,POLR2F,HSPA1B,HSPA1A,NR3C1,SMARCA4,NFAT5,HSPA1L,NCOA2,SOS1,MRAS,AKT3,POLR2H,TAF3,NCOR1,CDKN1C,AKT2,SRA1,MAP3K1,CREBBP,PCAF,TAF4,TAF5,NCOA1,FKBP4,PRKACA,HSP90AA1,PIK3CD,TRA@
PI3K/AKT Signaling	0.00489779	17	TP53,RELA,RAF1,AKT2,PPP2R5C,TYK2,INPPL1,MAPK8IP1,EIF4E,INPP5D,GAB1 (includes EG:2549),FOXO3,SOS1,MRAS,HSP90AA1,AKT3,PIK3CD
Aryl Hydrocarbon Receptor Signaling	0.00562341	19	TP53,TRIP11,RELA,CCNE2 (includes EG:9134),NFIC,TFDP1,POLA1,SMARCA4,NR2F1,CCNA2,ALDH1A1,NCOA2,SP1,NFIA,RARB,GSTM4,HSP90AA1,NFIB,MCM7
IL-4 Signaling	0.00758578	11	AKT2,HLA-DOA,NFAT5,SOS1,TYK2,MRAS,AKT3,INPPL1,PIK3CD,NR3C1,INPP5D
VEGF Signaling	0.00758578	13	EIF2S2,RAF1,AKT2,FLT1,EIF1,ACTG1,ROCK2,SOS1,KDR,FOXO3,MRAS,AKT3,PIK3CD
Lysine Degradation	0.00758578	11	ALDH1A1,PPP2R5C,EHMT2,DOT1L,SETD7,DBT,EHMT1,MLL3,SDS,SHMT2,PLOD3
Insulin Receptor Signaling	0.00891251	17	PRKACB,PPP1CC,RAF1,AKT2,INPPL1,PPP1R14B,EIF4E,INPP5D,PTPN11,PPP1R7,FOXO3,SOS1,PRKACA,MRAS,AKT3,PIK3CD,INSR
p53 Signaling	0.0123027	13	TP53,PLAGL1,AKT2,TP63,JMY,CSNK1D,TP53BP2,BIRC5,PCAF,STAG1,AKT3,PIK3CD,LRDD
PTEN Signaling	0.0123027	13	RAF1,AKT2,INPPL1,BCAR1,INPP5D,SOS1,FOXO3,MRAS,AKT3,PIK3CD,INSR,ZCCHC2,BCL2L11
IGF-1 Signaling	0.0239883	12	PRKACB,RAF1,AKT2,PTPN11,FOXO3,SOS1,IGF1R,MRAS,PRKACA,AKT3,IGFBP5,PIK3CD
JAK/Stat Signaling	0.025704	9	RAF1,AKT2,PIAS4,PTPN11,SOS1,TYK2,MRAS,AKT3,PIK3CD
Aminophosphonate Metabolism	0.0263027	4	PCYT1B,CEPT1,CHPT1,PCYT1A
Protein Ubiquitination Pathway	0.0275423	21	USP21,USP28,PSMA3,PSMB5,UBE2H,UBE2Q1,UBE2L3,USP54,PSMD6,SMURF1,USP31,PAN2 (includes EG:9924),TCEB2,USP13,PSMB2,CUL2,HSP90AA1,UBE2D3,USP46,USP34,USP25
BMP signaling pathway	0.0281838	13	PRKACB,RELA,RAF1,FST,FGFR1,CREBBP,SMAD5,SMURF1,FGFR3,SOS1,PRKACA,MRAS,BMP1
PPAR Signaling	0.0301995	12	NR2F1,PPARA,RAF1,RELA,SRA1,SOS1,CREBBP,NCOA1,MRAS,HSP90AA1,NCOR1,INSR
Axonal Guidance Signaling	0.0338844	36	PRKACB,RAF1,SLIT1,ADAM22,ITSN1,ARHGEF7,UNC5B,BCAR1,NTN1,EIF4E,NCK2,ROCK2,NFAT5,SOS1,MRAS,AKT3,ABLIM2,ROBO2,GNG4,SEMA3F,BMP1,EPHA10,SEMA3G,PAK4,AKT2,ADAM15,CXCR4,FZD9,EPHA3,ADAM18,GNAS,ADAM12,PTPN11,GNAO1,PRKACA,PIK3CD
Amyloid Processing	0.0354813	8	CSNK1E,PRKACB,AKT2,PRKACA,CSNK1D,MARK1,AKT3,CAPN7
Ephrin Receptor Signaling	0.0416869	19	EPHA10,RAF1,PAK4,AKT2,ITSN1,AXIN1,CXCR4,EPHA3,BCAR1,ROCK2,NCK2,GNAS,PTPN11,GRIN2C,SOS1,GNAO1,MRAS,AKT3,GNG4
